# Supplementary material for: A Collaborative Psychiatric-Genetics Inpatient Care Delivery Model Improves Access to Clinical Genetic Evaluation, Testing, and Diagnosis for Patients With Neurodevelopmental Disorders
Source: Front Genet. 2022 Jun 13;13:901458. doi: 10.3389/fgene.2022.901458 (PMC9236224; doi:10.3389/fgene.2022.901458)
Supplement: Supplementary file 1 [file DataSheet1.xlsx]

## Sheet: Precolab
	Supplementary Table 1: Pre-collaboration Cohort (PreCC) Demographic and Genetic Testing Data
Age	Patient ID	Age (years) at time of referral	Gender	Race	Microarray / Interpretation	Interpretation	Date		Fragile X	Date	Exome-based test result / Interpretation	Inheritance	Interpretation	Date	NDD diagnosed	Referral placed to Genetics	Authorizing Prov	Genetics Evaluation	See in genetics after referral was placed	Referral to eval (days)	Time (days) to diagnosis
1999-03-18	1	11.3616	m	White non-hispanic	normal		2009-07-29		not completed	n/a	not completed			n/a	n	2010-07-25	JOHNSON, MARK CLAYTON	2019-07-18	yes	3280
2002-07-24	2	8.37808	m	White non-hispanic	not completed		n/a		not completed	n/a	not completed			n/a	n	2010-12-07	JOHNSON, MARK CLAYTON	none	no	lost to follow up
2007-10-23	3	5.40274	m	White non-hispanic	normal		2012-05-23	2016-03-02	not completed	n/a	not completed			n/a	n	2013-03-17	JOHNSON, MARK CLAYTON	none	no	lost to follow up
2008-12-07	4	4.90137	m	White non-hispanic	arr 2q23.1(148,891,768-149,041,386)x1 / VUS	VUS	2013-09-27	2016-03-02	not completed	n/a	not completed			n/a	n	2013-10-31	ERICKSON, CRAIG ANDREW	2014-07-02	yes	244
1993-07-20	5	20.5014	f	White non-hispanic	normal		2008-10-23	2016-03-02	normal	2008-10-23	nondiagnostic			2014-03-07	n	2014-01-14	ERICKSON, CRAIG ANDREW	2014-03-04	yes	49
1999-06-24	6	14.5699	m	White hispanic (Filipino)	normal		2008-03-05	2016-03-02	not completed	n/a	not completed			n/a	n	2014-01-14	ERICKSON, CRAIG ANDREW	2014-01-22	yes	8
2000-03-09	7	15.3233	m	White non-hispanic	normal		2015-07-07	2016-03-02	not completed	n/a	nondiagnostic			2021-09-20	n	2015-07-02	PEDAPATI, ERNEST VIJAY	none	no	lost to follow up
2001-06-03	8	14.1452	m	White non-hispanic	not completed		n/a		not completed	n/a	not completed			n/a	n	2015-07-23	PEDAPATI, ERNEST VIJAY	none	no	lost to follow up
2010-05-01	9	5.99178	m	Pacific Islander	normal		2017-06-29		not completed	n/a	not completed			n/a	n	2016-04-26	PEDAPATI, ERNEST VIJAY	2017-06-29	yes	429
2010-11-26	10	5.68767	m	White non-hispanic	normal		2014-06-05	2016-03-02	normal	2014-06-05	not completed			n/a	n	2016-08-02	PEDAPATI, ERNEST VIJAY	none	no	lost to follow up
1999-03-30	11	17.589	f	White non-hispanic	normal		2008-02-18	2016-03-02	not completed	n/a	nondiagnostic			2019-01-11	n	2016-10-26	DOMINICK, KELLI RAY CARPENTER	2019-01-09	yes	805
2008-08-10	12	8.26849	m	White non-hispanic	not completed		n/a		not completed	n/a	not completed			n/a	n	2016-11-14	FOSDICK, CARA MARIE	none	no	lost to follow up
2011-05-30	13	5.69863	f	White non-hispanic	normal		2017-03-09		normal	2015-09-21	nondiagnostic			2018-01-24	n	2017-02-07	MCCLELLAN, LYNN	2017-09-27	yes	232
1998-04-30	14	18.9397	m	White non-hispanic	arr 11q22.3(103,839,538-104,079,038)x1 VUS	VUS	2009-12-12	2016-03-02	normal	2002	not completed			n/a	n	2017-04-03	DOMINICK, KELLI RAY CARPENTER	none	no	lost to follow up
2006-01-13	15	11.4384	f	Black	normal		2019-06-05		normal	2019-06-05	not completed			n/a	n	2017-06-19	DOMINICK, KELLI RAY CARPENTER	2019-05-13	Yes	693
2005-06-23	16	12.0438	m	White non-hispanic	not completed		n/a		not completed	n/a	not completed			n/a	n	2017-07-06	DOMINICK, KELLI RAY CARPENTER	none	no	lost to follow up
2009-05-29	17	8.31507	m	White non-hispanic	not completed		n/a		not completed	n/a	not completed			n/a	n	2017-09-19	PEDAPATI, ERNEST VIJAY	2017-12-11	yes	83
2012-06-13	18	5.36986	f	White non-hispanic	arr 9q34.2(1386366478-136688186)x3 pat / Likely Benign	Benign	2013	2016-03-02	not completed	n/a	not completed			n/a	n	2017-10-25	ERICKSON, CRAIG ANDREW	none	no	lost to follow up
2006-05-19	19	11.5178	f	White non-hispanic	normal		2009-09-29	2016-03-02	not completed	n/a	nondiagnostic			2021-05-17	n	2017-11-21	LAMY, MARTINE	none	no	lost to follow up
2013-05-22	20	5.11507	m	White non-hispanic	normal		2018-05-07		normal	2018-05-07	not completed			n/a	n	2018-07-02	DOMINICK, KELLI RAY CARPENTER	none	no	lost to follow up
2015-07-27	21	3.06849	m	White non-hispanic	not completed		n/a		not completed	n/a	not completed			n/a	n	2018-08-20	DOMINICK, KELLI RAY CARPENTER	2018-08-28	yes	8
2006-01-05	22	12.7671	f	White non-hispanic	arr Xq25(122,889,746-123,129,786)x1 / VUS	VUS	2009-04-07	2016-03-02	normal	2009-04-07	not completed			n/a	n	2018-10-09	ERICKSON, CRAIG ANDREW	2018-11-07	yes	29
2007-05-16	23	11.4822	m	White non-hispanic	normal		2014	2016-03-02	normal	2012-11-16	SLC9A6(NM_001042537.1):c.356G>T (p.Gly119Val) / not paternal / VUS with pathogenic evidence			2019-09-12	n	2018-11-05	JOHNSON, MARK CLAYTON	2019-01-03	yes	59
2001-06-19	24	10.4356	m	Black	arr 14q31.2q31.3(84118602_87736137)x1 / VUS	VUS	2018-11-07		normal	2018-11-07	KCNA2(NM_004974.4):c.838_841dup (p.Ala281GlyfsTer24) / unknown inheritance / Pathogenic		Pathogenic	2019-01-18	y	2011-11-23	PEDAPATI, ERNEST V.	2019-01-04	yes	2599	72
1996-09-03	25	17.8932	m	White non-hispanic	normal		2015-06-12	2016-03-02	not completed	n/a	UBE3A(NM_130839.5):c.2567_2570del (p.Lys856ArgfsTer4) / unknown inheritance / Pathogenic		Pathogenic	2015-11-06	y	2014-07-22	ERICKSON, CRAIG ANDREW	2015-06-12	yes	325	147
2003-01-07	26	12.3918	m	White non-hispanic	arr 11p11.2(43,769,206-44,958,891)x1 / Likely Pathogenic	LP/P	2015-09-18	2016-03-02	normal	2015-09-18	HNRNPH2(NM_019597.5):c.616C>T (p.Arg206Trp) / de novo / Pathogenic		Pathogenic	2019-02-05	y	2015-05-27	PEDAPATI, ERNEST VIJAY	2015-09-18	yes	114	1070
2005-02-16	27	10.3397	f	White non-hispanic	Angelman methylation studies / Pathogenic	Pathogenic	n/a		not completed	n/a	not completed			2006-01-01	y	2015-06-18	JOHNSON, MARK CLAYTON	2015-11-18	yes	153	0
2004-03-31	28	11.7836	m	White non-hispanic	arr 16q23.1q23.3(77,728,235-83,651,685)x1 /Likely pathogenic	LP/P	2013-12-20	2016-03-02	normal	2008-10-28	not completed			2013-12-20	y	2016-01-09	JOHNSON, MARK CLAYTON	2016-01-19	yes	0	0
2004-03-14	29	12.9288	f	White non-hispanic	not completed		n/a		not completed	n/a	GFAP(NM_002055.5):c.262C>T (p.Arg88Cys) / unknown inhertiance / Pathogenic		pathogenic	2009-08-19	y	2017-02-13	DOMINICK, KELLI RAY CARPENTER	2017-04-16	Yes	62	0
2000-09-26	30	16.3945	m	White non-hispanic	arr 3q13.31(114,422,350-114,464,858)x1 VUS*	VUS (felt diagnostic)	2016-12-19		normal	2016-12-19	not completed			n/a	y	2017-02-13	DOMINICK, KELLI RAY CARPENTER	2017-03-02	Yes	17
2008-11-08	31	8.80822	m	White non-hispanic	normal		2008-12-31	2016-03-02	not completed	n/a	VAMP2(NM_014232.3):c.233A>C (p.Glu78Ala) / de novo / Likely Pathogenic		likely pathogenic	2017-09-16	y	2017-08-28	PEDAPATI, ERNEST VIJAY	2018-06-27	yes	303	563
2005-11-19	32	12.4822	m	White non-hispanic	normal		2008-11-20	2016-03-02	normal	2008-11-20	PAK3(NM_001324330.2):c.824G>A (p.Gly275Asp) / unknown inheritance / Likely Pathogenic		likely pathogenic	2019-04-16	y	2018-05-11	ERICKSON, CRAIG ANDREW	2020-12-02	yes	936	1140
2008-03-05	33	10.5452	m	White non-hispanic	normal		2017-03-29		normal	2017-03-29	TRIP12(NM_001348330.2):c.4688_4691del (p.Tyr1563CysfsTer21) / de novo / Pathogenic		pathogenic	2021-04-29	y	2018-09-18	FOSDICK, CARA MARIE	2018-11-07	yes	50	1492
1996-12-24	34	19.2137	m	White non-hispanic	not completed		n/a		normal	2016-03-07	ARX(NM_139058.3):c.1112G>A (p.Arg371Gln) maternally inherited / VUS with pathogenic evidence		VUS with pathogenic evidence	2016-05-02	y*	2016-03-07	DOMINICK, KELLI RAY CARPENTER	2016-06-07	yes	92	0
		11.2086																	SD:
			Minority status	4/34							Diagnostic yield:				11/34 (32%)
				0.882353							Mean days from referral to evaluation:							Total patients lost to F/U	11/34	460
											Percent of patients lost to follow up									11/34 (32%)
											Diagnostic oddyssey, mean time in days from first genetic test to diagnosis:										448.4
											*Diagnosis conferred due to strong phenotypic fit to identified variant

## Sheet: Post Collab
	Supplementary Table 2: Post-collaboration Cohort (PostCC) Demographic and Genetic Testing Data
Age	Patient ID	Age at time of referral (years)	Gender	Race	Microarray / Interpretation	Interpretation	Date		Fragile X	Date	Exome-based test result / Interpretation	Inheritance	Interpretation	Date	NDD diagnosed?	Referral placed to Genetics	Authorizing Prov	Genetics Evaluation	See in genetics after referral was placed	Days: referral to eval	Time to diagnosis	Exome and CNV/array sent concurrently	Diagnosis by CNV
2008-05-12	35	12.8356	m	White nonhispanic	normal		2021-04-15		not completed	n/a	nondiagnostiic			2021-04-15	n	2021-03-10		2021-03-10	no	0
2006-05-28	36	12.7671	m	Black	normal		2011-11-25	2016-03-02	normal	2011-11-25	normal			2019-05-28	n	2019-03-01	1	2019-03-01	no	0
2004-10-29	37	14.3452	m	White nonhispanic	normal		2007-09-25	2016-03-02	normal	2007-09-11	normal			2019-05-08	n	2019-03-01	1	2019-03-01	no	0
2011-11-19	38	7.31507	m	White nonhispanic	normal		2013-12-20	2016-03-02	normal	2013-12-20	normal			2019-04-19	n	2019-03-12	LAMY, MARTINE	2019-03-12	no	0
2008-08-22	39	10.9699	m	Asian	normal		2020-02-24		normal	2013-12-17	none			n/a	n	2019-08-09	PEDAPATI, ERNEST VIJAY	2020-02-24	yes	199
2013-05-21	40	6.23562	f	White nonhispanic	normal		2019-10-02		normal	2019-10-02	none			n/a	n	2019-08-14	JOHNSON, MARK CLAYTON	2019-10-02	yes	49
2002-11-23	41	16.811	m	White nonhispanic	normal		2020-02-19		none	n/a	none			n/a	n	2019-09-11	JOHNSON, MARK CLAYTON	2020-02-19	yes	161
2010-12-08	42	8.82192	m	White nonhispanic	normal		2012	2016-03-02	not completed	n/a	normal			2020-01-30	n	2019-10-02	5	2019-10-02	yes	0
2011-12-13	43	7.80822	m	White nonhispanic	normal		2017-11-28		not completed	n/a	normal			2019-11-25	n	2019-10-02	1	2019-10-02	yes	0
2003-07-23	44	16.2603	m	White nonhispanic	normal		2019-03-04		normal	2019-03-04	TRRAP(NM_001375524.1):c.10739A>T(p.His3580Leu) / paternally inherited / VUS with some pathogenic evidence	paternal	VUS with some pathogenic evidence	2020-01-10	n	2019-10-22	1	2019-10-22	no	0
2011-09-29	45	8.13151	m	White Hispanic	normal		2020-01-08		normal	2020-01-08	normal			2020-04-03	n	2019-11-14	PEDAPATI, ERNEST VIJAY	2020-01-08	no	55
2011-09-29	46	8.13151	m	White Hispanic	normal		2020-01-08		normal	2020-01-08	normal			2020-04-03	n	2019-11-14	PEDAPATI, ERNEST VIJAY	2020-01-08	no	55
2012-03-19	47	7.66027	m	White nonhispanic	normal		2019-04-21		normal	2019-04-21	normal			2020-01-03	n	2019-11-14	1	2019-11-14	no	0
1998-03-29	48	21.6603	m	White nonhispanic	normal		2012-08-23	2016-03-02	not completed	n/a	CHD8(NM_001170629.2):c.3478C>T (p.Arg1160Cys)/ unknown inheritance / VUS with some pathogenic evidence		VUS with some pathogenic evidence	2020-04-07	n	2019-11-20	DOMINICK, KELLI RAY CARPENTER	2020-03-12	no	113
2006-10-23	49	13.0849	m	White nonhispanic	normal		2019-11-27		normal	2019-11-27	TRPV4(NM_021625.5):c.127G>T (p.Glu43Ter) / unknown inheritance / VUS with some pathogenic evidence	unknown	VUS with some pathogenic evidence	2020-10-15	n	2019-11-20	MARASLIGILLER, ARIELLE NICOLE	2019-11-27	no	7
2001-02-23	50	18.8137	m	White nonhispanic	arr1p36.33(714,382-1,155,173)x1mat / Likely Benign		2011-12-01	2016-03-02	not completed	n/a	nondiagnostic			2020-01-22	n	2019-12-13	1	2019-12-13	yes	0
2005-01-16	51	14.9151	m	Black	normal		2020-01-22		not completed	n/a	TCF20(NM_005650.4):c.1593C>T (p.Gly531=) / unknown inheritance / Likely Benign	unknown	likely benign	2020-01-22	n	2019-12-13	7	2019-12-13	no	0
2010-04-08	52	9.71507	m	White nonhispanic	normal		2016-08-17		normal	2016-08-17	normal			2020-03-01	n	2019-12-23	1	2019-12-23	no	0
2005-06-12	53	14.5479	f	White nonhispanic	nomral		2019-11-18		normal	2019-11-18	none			n/a	n	2019-12-26	LAMY, MARTINE	no	no	lost to follow up
2003-03-25	54	16.8055	m	White nonhispanic	normal		2019-04-07		normal	2019-04-07	nondiagnostic			2020-04-28	n	2020-01-09	5	2020-01-09	yes	0
2009-05-09	55	10.7151	f	White nonhispanic	normal		2017-07-19		Full mutation	2017-07-19	negative			2020-02-10	n	2020-01-23	1	2020-01-23	no	0
2002-07-27	56	17.6493	m	White nonhispanic	normal		2019-11-09		normal	2019-11-19	nondiagnostic			2020-05-20	n	2020-03-16	1	2020-03-16	no	0
2011-11-11	57	8.61918	m	White nonhispanic	normal		2020-07-27		not completed	n/a	nondiagnostic			2020-07-27	n	2020-06-22	LAMY, MARTINE	2020-10-08	no	108
2004-03-14	58	16.3726	m	Black	normal		2016-01-13	2016-03-02	normal	2016-01-13	IQGAP3(NM_178229.5):c.3977G>C (p.Gly1326Ala) / unknown inheritance / Likely Benign		likely benign	2020-07-24	n	2020-07-24	LAMY, MARTINE	2020-07-24	no	0
2009-01-05	59	11.5562	m	White nonhispanic	normal		2017-03-24		normal	2021-08-15	RANBP17(NM_022897.5):c.1052A>G (p.Tyr351Cys) / unknown inheritence / VUS with some pathogenic evidence		VUS with some pathogenic evidence	2020-08-27	n	2020-07-24	1	2020-07-24	no	0
2006-12-08	60	13.7068	m	White nonhispanic	normal		2020-08-18		normal	2011-11-29	KIDINS220(NM_020738.4):c.603+4_603+7del / inheritence unknown / VUS with some pathogenic evidence		VUS with some pathogenic evidence	2020-08-18	n	2020-08-19	LAMY, MARTINE	2020-10-08	no	50
2010-01-01	61	10.6521	f	White Hispanic	normal		2014-12-23	2016-03-02	not completed	n/a	nondiagnostic			2019-09-18	n	2020-08-24	LAMY, MARTINE	2020-08-24	yes	0
2012-09-19	62	7.98356	m	White nonhispanic	normal		2015-04-03	2016-03-02	normal	2015-04-03	TCF4(NM_001243226.3):c.331G>A (p.Ala111Thr) / inheritence unknown / VUS with some pathogenic evidence		VUS with some pathogenic evidence	2020-10-09	n	2020-09-11	1	2020-09-11	no	0
2002-12-05	63	17.8904	f	White nonhispanic	normal		2007-11-07	2016-03-02	not completed	n/a	nondiagnostic			2019-04-07	n	2020-10-21	1	2020-10-21	yes	0
2004-09-09	64	16.1288	m	White nonhispanic	normal		2008-05-16	2016-03-02	normal	2008-05-08	nondiagnostic			2019-10-16	n	2020-10-22	1	2020-10-22	yes	0
2007-02-19	65	13.6822	f	Pacific Islander	normal		2016-07-12		not completed	n/a	ASH1L(NM_018489.3):c.5578G>A (p.Ala1860Thr) / unknown inheritance / VUS		VUS	2020-04-19	n	2020-10-22	1	2020-10-22	yes	0
2000-08-28	66	19.1233	f	White nonhispanic	normal		2006-12-29	2016-03-02	not completed	n/a	LAMA2(NM_000426.4):c.6599G>T p.Arg2200Leu) / paternally inherited / VUS LAMA2(NM_000426.4):c.3628A>G (p.Ile1210Val) / maternally inherited / VUS with some pathogenic evidence	maternal, paternal	VUS with pathogenic evidence, VUS	2020-01-23	n	2019-10-08		2019-10-30	no	22
2004-09-17	67	16.011	m	White nonhispanic	normal		2020-08-27		normal	2020-08-27	none			n/a	n	2020-09-17		2020-10-21	no	34
2004-05-20	68	16.4904	f	White nonhispanic	normal		2018-09-19		not completed	n/a	nondiagnostic			2020-12-03	n	2020-11-11		2020-11-11	no	0
2003-02-10	69	17.7644	f	Black	normal		2020-10-13		not completed	n/a	WDFY3(NM_014991.6):c.5252G>C (p.Cys1751Ser) / unknown inheritance / VUS with some pathogenic evidence		VUS with some pathogenic evidence	2020-10-13	n	2020-11-11		2020-11-11	no	0
1999-03-22	70	21.7151	m	White nonhispanic	arr 9q13-q21.11(rs4271033->rs975645)x1 / VUS		2008-10-28	2016-03-02	not completed	n/a	nondiagnostic			2021-02-16	n	2020-12-02		2020-12-02	yes	0
2006-06-05	71	14.6219	m	White nonhispanic	normal		2007-06-12	2016-03-02	normal	2007-06-12	nondiagnostic			2021-02-02	n	2021-01-14		2021-01-14	yes	0
2002-04-06	72	18.789	m	White nonhispanic	normal		2021-03-02		not completed	n/a	nondiagnostic			2021-03-02	n	2021-01-14		2021-01-14	no	0
2008-11-09	73	12.1096	f	White Hispanic	normal		2021-03-04		full mutation		nondiagnostic			2021-03-04	n	2020-12-16		2021-01-14	no	29
2011-09-29	74	9.30137	m	White nonhispanic	normal		2021-03-13		not completed	n/a	TCF4(NM_003199.3):c.1186G>A (p.Ala396Thr) / unknown inheritance / VUS with some pathogenic evidence		VUS with some pathogenic evidence	2021-03-13	n	2021-01-14		2021-01-14	yes	0
2005-01-10	75	16.0822	f	White nonhispanic	normal		2021-04-02		not completed	n/a	nondiagnostic			2021-04-02	n	2021-02-05		2021-02-11	no	6
2009-04-16	76	11.6767	m	White nonhispanic	normal		2021-05-07		full mutation	2014-08-11	nondiagnostic			2021-05-07	n	2020-12-16		2021-03-11	no	85
2015-04-15	77	5.90959	m	White nonhispanic	normal		2021-04-11		normal	2017-09-13	nondiagnostic			2021-04-22	n	2021-03-11		2021-03-11	yes	0
2002-01-02	78	19.9507	m	White nonhispanic	normal		2020-09-29		not completed	n/a	nondiagnostic			2020-09-29	n	2021-12-10		2021-12-10	no	0
2013-06-05	79	7.80548	m	Black	normal		2014-11-20	2016-03-02	normal	2014-11-20	nondiagnostic			2021-06-15	n	2021-03-24		2021-03-24	no	0
2006-12-06	80	14.3479	m	White nonhispanic	normal		2021-05-05		not completed	n/a	VPS13B(NM_017890.5):c.10756C>T (p.Arg3586Trp); /maternally inherited / VUS with some pathogenic evidence VPS13B(NM_017890.5):c.1590G>T (p.Met530Ile) / paternally inherited / VUS with some pathogenic evidence	maternal, paternal	VUS with some pathogenic evidence, VUS with some pathogenic evidence	2021-05-05	n	2021-04-08		2021-04-08	yes	0
2003-11-17	81	17.4027	m	White nonhispanic	normal		2021-04-19		not completed	n/a	MED12L(NM_053002.5):c.877C>T (p.Arg293Cys) / unknown inheritance / VUS with some pathogenic evidence		VUS with some pathogenic evidence, VUS with some pathogenic evidence	2021-04-19	n	2021-04-08		2021-04-23	no	15
2001-06-13	82	19.8712	m	White nonhispanic	normal		2021-05-25		not completed	n/a	nondiagnostic			2021-05-25	n	2021-04-22		2021-06-03	no	42
2002-07-29	83	18.7836	m	White nonhispanic	normal		2021-06-03		full mutation	2017-07-06	nondiagnostic			2021-06-03	n	2021-05-06		2021-06-03	no	28
2007-02-04	84	14.2795	f	White nonhispanic	normal		2012-10-12	2016-03-02	normal	2012-10-12	nondiagnostic			2021-06-03	n	2021-05-13		2021-05-13	no	0
2003-07-29	85	17.8767	f	White nonhispanic	normal		2021-06-30		not completed	n/a	KMT2D(NM_003482.4):c.10730A>G (p.Gln3577Arg) / unknown inheritance / VUS with some pathogenic evidence	unknown	VUS with some pathogenic evidence, VUS with some pathogenic evidence	2021-06-30	n	2021-06-09		2021-09-01	no	84
2005-04-18	86	16.4274	m	Black	normal		2011-12-03	2016-03-02	normal	2011-12-03	nondiagnostic			2021-10-20	n	2021-09-17		2021-09-17	no	0
2010-12-08	87	8.88219	m	White nonhispanic	normal		2012-01-01	2016-03-02	not completed	n/a	nondiagnostic			2020-02-21	n	2019-10-24		2019-10-24	yes	0
2005-11-08	88	15.0274	m	White nonhispanic	normal		2010-11-30	2016-03-02	not completed	n/a	nondiagnostic			2020-12-07	n	2020-11-14		2020-12-11	no	27
2003-12-10	89	17.7808	f	White nonhispanic	normal		2021-10-15		normal	2016-03-03	MAGEL2(NM_019066.5):c.704C>T (p.Pro235Leu) / not maternally inherited / VUS	non maternal	VUS	2021-10-15	n	2021-09-16		2021-09-16	no	0
2009-01-27	90	12.126	f	Black	normal		2012-03-07	2016-03-02	normal	2012-03-07	nondiagnostic			2021-06-01	n	2021-03-11		2021-03-11	no	0
2003-04-14	91	16.074	m	Black	normal		2019-07-18		normal	2005-09-19	MED12(NM_005120.3):c.1379T>C (p.Leu460Ser) / unknown inheritance / Likely Pathogenic			2020-04-01	y	2019-05-07	FOSDICK, CARA MARIE	2019-07-18	no	72	258	n
2011-10-25	92	7.94247	m	Black	normal		2019-04-26		normal	2013-10-07	CHD8(NM_001170629.2):c.4570+2T>C / unknown inheritance / Pathogenic	unknown	pathogenic	2019-11-25	y	2019-10-02	1	2019-10-02	no	0	213	n
2004-07-22	93	15.3233	m	White nonhispanic	arr 16p11.2(28603083_29043450)x1 / Likely Pathogenic		2019-11-19		normal	2006	PPP2R5D(NM_006245.4):c.1419T>G (p.Phe473Leu) / unknown inheritance / Likely Pathogenic	unknown	likely pathogenic	2021-03-19	y	2019-11-14	1	2019-11-14	yes	0	486	n
2001-04-29	94	18.7068	m	White nonhispanic	arr Xp22.31(6,449,762-8,135,644)x1 / Likely Pathogenic		2018-03-26		not completed	n/a	STS whole gene deletion / uknown inheritance / Pathogenic		pathogenic	2020-02-19	y	2020-01-08	1	2020-01-08	yes	0	695	n
2004-06-28	95	15.5808	f	White nonhispanic	normal		2020-02-29		normal	2020-04-14	CAMTA1(NM_001349613.1):c.2T>G / (p.Met1Arg) /unknown inheritance / Likely Pathogenic		likely pathogenic	2020-02-29	y	2020-01-23	1	2020-01-23	yes	0	0	y	n
2012-08-06	96	7.56712	f	White nonhispanic	normal		2018-01-29		normal	2018-01-29	DLL1(NM_005618.4):c.815G>A (p.Trp272Ter) / unknown inheritance / Pathogenic	unknown	pathogenic	2020-04-14	y	2020-02-28	1	2020-02-28	no	0	806	n
2005-03-09	97	15	m	White nonhispanic	normal		2020-10-15		not completed	n/a	WDFY3(NM_014991.6):c.7915T>C (p.Tyr2639His)/ maternally inherited / Likely Pathogenic		likely pathogenic	2021-03-26	y	2020-03-05	JOHNSON, MARK CLAYTON	2020-10-14	no	223	162	n
2003-12-12	98	16.2411	m	White nonhispanic	normal		2008-11-26	2016-03-02	normal	2009-01-08	WDFY3(NM_014991.6):c.7915T>C (p.Tyr2639His) / maternally inherited / Likely Pathogenic		likely pathogenic	2021-03-26	y	2020-03-05	JOHNSON, MARK CLAYTON	2020-10-14	yes	223	1850	n
2007-11-05	99	12.5589	m	White nonhispanic	arr15q11.2(22652330_23226254)x1 / VUS; arr 16p11.2(29595483_30215621)x1 / Likely Pathogenic		2020-05-03		not completed	n/a	none			n/a	y	2020-05-24	LAMY, MARTINE	none	yes	0	0	n
2007-05-27	100	13.2027	m	White nonhispanic	normal		2015-02-09	2016-03-02	normal	2015-02-09	RBFOX1 deletions of exons 12-13 / not maternally inherited / Likely Pathogenic		likely pathogenic	2020-02-06	y	2020-08-05	1	2020-08-05	no	0	1436	n
2005-10-10	101	15.0411	f	White nonhispanic	normal		2020-10-02		Full mutation	2007-01-01	DEPDC5 c.4307_4310del / paternally inherited / Pathogenic	paternal	likely pathogenic	2020-10-02	y	2020-10-21	1	2020-10-21	no	0	0	y	n
2002-02-27	102	17.8986	m	White nonhispanic	arr 16p13.11(14910205_16525348)x3 / Likely Pathogenic		2021-01-06		normal	2005-11-25	CAMTA1(NM_015215.4):c.4946G>A (p.Arg1649His) / not maternally inherited / VUS with some pathogenic evidence		VUS with some pathogenic evidence	2021-01-06	y	2020-01-17		2020-09-24	no	251	0	y	y
2001-07-15	103	19.3096	m	White nonhispanic	normal		2014-02-14	2016-03-02	normal	2016-04-30	ATRX(NM_000489.6):c.4865C>T / (p.Ala1622Val)/ maternally inherited / Likely Pathogenic		likely pathogenic	2020-12-01	y	2020-10-31		2021-01-28	yes	89	1735	n
2000-09-04	104	20.4521	f	White nonhispanic	arr chr22 (51,167,604-51,176,543)x1 / Likely Pathogenic		2021-05-07		normal	2008-01-01	SHANK3 exon 22 deletion / de novo / Pathogenic	de novo	pathogenic	2021-05-07	y	2021-02-11		2021-02-11	yes	0	0	y	y
2005-06-03	105	15.7781	f	White nonhispanic	normal		2009-11-07	2016-03-02	normal	2019-11-23	CAMK2B(NM_001220.5):c.328G>A (p.Glu110Lys) / not maternally inherted / Likely Pathogenic	not maternal	likely pathogenic	2021-06-09	y	2021-03-10		2021-03-10	no	0	1925	n
2011-10-30	106	9.40548	m	Black	arr 8p23.1(8111027_11860230)x1 / Likely Pathogenic		2021-06-18		not completed	n/a	diagnostic			2021-06-18	y	2021-03-24		2021-03-24	no	0	0	y	y
2004-12-11	107	16.1945	f	Black	normal		2018-05-31		normal	2018-05-31	SMAD4(NM_005359.6):c.1486C>T (p.Arg496Cys) / unknown inheritance / Pathogenic		pathogenic	2021-03-11	y	2021-02-16		2021-03-25	yes	37	1015	n
2007-08-11	108	13.6685	m	Black	normal		2021-06-11		not completed	n/a	AP2S1(NM_004069.6):c.44G>T (p.Arg15Leu) / not maternally inherited / Pathogenic	not maternal	pathogenic	2021-06-11	y	2021-04-08		2021-04-08	yes	0	0	y	n
2007-07-26	109	13.7123	m	White nonhispanic	normal		2021-04-27		not completed	n/a	PARD3B(NM_152526.6):c.2994G>A (p.Trp998Ter) / maternally inherited / Pathogenic	maternal	pathogenic	2021-04-27	y	2021-04-08		2021-04-08	yes	0	0	y	n
2008-01-19	110	12.9014	f	Black	normal		2013-03-08	2016-03-02	normal	2013-03-08	BRSK2(NM_001256630.1):c.1988-1G>C / maternally inherited / Likely Pathogenic	maternal	pathogenic	2021-01-12	y	2020-12-10		2020-12-10	no	0	1777	n
2004-02-12	111	16.9178	f	Asian	normal		2021-01-29		not completed	n/a	ZEB2(NM_014795.4):c.2761C>T (p.Arg921Ter) / unknown inheritance / Pathogenic	unknown	pathogenic	2021-01-29	y	2021-01-08		2021-02-01	yes	24	0	y	n
2002-01-30	112	19.2055	m	White nonhispanic	arr 16p13.11p12.3(14975292_16838689)x3 / Likely Pathogenic		2021-04-11		normal	2021-04-11	arr 16p13.11p12.3(14975292_16838689)x3 / maternally inherited / Likely Pathogenic	maternal	likely pathogenic	2021-06-17	y	2021-04-10		2021-04-10	no	0	67	n
2003-11-18	113	17.3918	f	Black	normal		2021-04-21		not completed	n/a	GABRG2(NM_000816.3):c.1212C>A (p.Tyr404Ter) / unknown inheritance / Pathogenic	unknown	pathogenic	2021-04-21	y	2021-04-05		none	no	0	0	y	n
2007-04-20	114	13.9808	m	Black	normal		2013-10-29	2016-03-02	normal	2013-10-29	TTR(NM_000371.4):c.424G>A (p.Val142Ile) / maternally inherited / Pathogenic	maternal	pathogenic	2021-07-07	y	2021-04-09		2021-05-08	no	29	1953	n
2003-07-30	115	17.6	m	Black	normal		2021-07-22		not completed	n/a	SATB2(NM_001172517.1):c.1165C>T (p.Arg389Cys) / de novo / Pathogenic	de novo	pathogenic	2021-07-22	y	2021-03-01		2021-05-13	no	73	0	y	n
2008-12-23	116	12.3945	m	White nonhispanic	normal		2015-01-01	2016-03-02	normal	2015-01-01	NLGN4X(ENST00000381095.8):c.1946_1947del (p.His649LeufsTer2) / maternally inherited / Pathogenic	maternal	pathogenic	2019-03-27	y	2021-05-13		2021-05-13	yes	0	1120	n
2012-05-24	117	7.79726	f	White nonhispanic	normal		2013-12-02	2016-03-02	not completed	n/a	GABRA2(NM_000807.4):c.839C>T (p.Pro280Leu) / de novo / Likely Pathogenic	de novo	likely pathogenic	2021-03-09	y	2020-03-09		2020-08-13	no	157	1833	n
2003-05-27	118	17.9123	m	White nonhispanic	normal		2015-08-04	2016-03-02	normal	2015-08-04	SATB2(NM_001172517.1):c.169G>A (p.Gly57Ser) / de novo / Pathogenic	de novo	pathogenic	2021-03-29	y	2021-04-20		2021-04-23	no	3	1853	n
2008-11-24	119	12.337	m	White nonhispanic	arr 9p24.1(6608924_6813555)x1mat / Likey Pathogenic		2021-04-28		not completed	n/a	KDM4C deletions of exons 1-3 LP / maternally inherited / Likely Pathogenic	maternal	likely pathogenic	2021-04-28	y	2021-03-24		2021-03-24	yes	0	0	y	y
2000-02-16	120	21.2137	f	White nonhispanic	normal		2018-03-30		not completed	n/a	POLG(NM_001126131.2):c.1760C>T (p.Pro587Leu) / unknown inheritance / Pathogenic POLG(NM_001126131.2):c.752C>T (p.Thr251Ile) / unknown inheritance / Pathogenic	unknown	likely pathogenic	2021-09-14	y	2021-04-29		2021-05-04	no	5	1264	n
2011-05-18	121	9.55068	m	White nonhispanic	normal		2021-02-19		Full mutation	2013-12-16	DHTKD1(NM_018706.7):c.904C>T (p.Arg302Cys) / maternally inherited / VUS; DHTKD1(NM_018706.7):c.2185G>A (p.Gly729Arg) / paternally inherited / Pathogenic	maternal, paternal	VUS, Pathogenic	2021-02-19	y	2020-12-02		2020-12-10	yes	8	0	y	n
2013-11-30	122	7.8411	f	White nonhispanic	normal		2021-10-04		not completed	n/a	WAC(NM_016628.5):c.451C>T (p.Arg151Ter) / unknown inheritance / Pathogenic	unknown	pathogenic	2021-10-29	y	2021-10-01		2021-10-01	no	0	0	y	n
2010-01-26	123	11.3781	m	Black	normal		2017-09-22		normal	2017-09-22	SHANK3 NM_001080420.1:c.4051_4055dup, p.(Ser1354Argfs*50) / de novo / Pathogenic		pathogenic	2021-07-26	y	2021-06-10		2021-06-10	no	0	1403	n
2010-01-26	124	11.7068	m	White nonhispanic	normal		2013-03-01	2016-03-02	normal	2013-03-01	NSD1(NM_022455.5):c.6205G>A (p.Val2069Ile) / inheritence unknown / Likely Pathogenic		likely pathogenic	2020-08-22	y	2021-10-08		2021-10-08	no	0	1634	n
2006-11-15	125	14.4932	m	Black	normal		2008-01-31	2016-03-02	normal	2009-10-05	SMC1A(NM_006306.4):c.3568A>G (p.Lys1190Glu) / maternally inherited / Likely Pathogenic	maternal	likely pathogenic	2021-05-24	y	2021-05-10		2021-11-03	no	177	1909	n
2010-07-25	126	10.6712	m	White nonhispanic	normal		2021-06-04		not completed	n/a	LIN7B(NM_022165.3):c.517_533del (p.Tyr173GlyfsTer54) / inheritence unknown / Likely Pathogenic	unknown	likely pathogenic	2021-06-04	y	2021-03-24		2021-03-24	no	0	0	y	n
2008-03-03	127	12.9178	m	White nonhispanic	normal		2021-02-18		normal	2014-05-20	CMIP(NM_198390.2):c.1483G>A (p.Glu495Lys) / de novo / Pathogenic	de novo	pathogenic	2021-02-18	y	2021-01-29		2021-03-10	no	40	0	y	n
2010-07-16	128	8.66027	m	White nonhispanic	arr 21q22.2(41384558_41751640)x1 / VUS	VUS	2019-03-12		not completed	n/a	DSCAM exon 4-33 deletion / unknown inheritance / VUS		VUS felt diagnostic**	2021-10-31	y*	2019-03-12	LAMY, MARTINE	2019-03-12	no	0	964	n
2010-06-30	129	10.1671	f	White Hispanic	normal		2020-11-02		not completed	n/a	NF1(NM_001042492.3):c.7870-9T>G / unknown inheritance / VUS		VUS*	2020-11-02	y*	2020-08-27	1	2020-08-27	no	0	0	y	n
2005-04-15	130	15.9918	f	White nonhispanic	normal		2013-09-27	2016-03-02	not completed	n/a	ELP2(NM_001242875.3):c.1685C>A (p.Ala562Asp) / paternally and maternally inherited / VUS with some pathogenic evidence	maternal and paternal	VUS with some pathogenic evidence*	2021-06-21	y*	2021-04-08		2021-04-08	yes	0	1937	n
2005-10-06	131	13.4082	m	White nonhispanic	arr 17p13.3(560,220-779,110)x3 / VUS	VUS	2013-07-18	2016-03-02	normal	2013-06-24	NBEA(NM_015678.5):c.5983G>A (p.Glu1995Lys) / unknown inheriteance/ VUS with some pathogenic evidence			2019-04-29	y**	2019-03-01	1	2019-03-01	yes	0	1153	n
2002-06-23	132	16.726	f	White nonhispanic	normal		2019-05-06		normal	2006-01-19	MECP2(NM_004992.4):c.1030C>T (p.Arg344Trp) / unknown inheritance / Likely Benign		Likely benign*	2019-07-09	y**	2019-03-11	1	2019-03-11	yes	0	64	y	n
2001-05-30	133	18.7616	m	White nonhispanic	normal		2020-03-26		normal	2021-02-27	ATRX(NM_000489.6):c.756G>C (p.Glu252Asp) / unknown inheritance / VUS		VUS*	2020-03-26	y**	2020-02-28	1	2020-02-28	yes	0	0	y	n
2009-07-31	134	11.7918	m	White nonhispanic	normal		2015-09-03	2016-03-02	not completed	n/a	SLC1A3(NM_004172.5):c.1496G>A (p.Arg499Gln) / unknown inheritance / Likely Benign	unknown	likely benign*	2021-06-26	y**	2021-05-13		2021-05-13	no	0	1942	n
2008-10-06	135	11.9753	f	White nonhispanic	normal		2020-11-04		not completed	n/a	SLC6A3(NM_001044.5):c.1067C>T (p.Thr356Met) / unknown inheritance / VUS with pathogenic evidence	unknown	VUS with some pathogenic evidence, VUS with some pathogenic evidence	2020-11-04	y**	2020-09-24		2020-09-24	no	0	0	y	n
			Minority status:	26/101							Diagnostic yield:				46/101 (46%)				11/34 (32%)
				0.257426							Mean days from referral to evaluation:									26
											Percent of patients lost to follow up									1/101 (1%)
											Diagnostic oddyssey, mean time in days from first genetic test to diagnosis:										698.978
											Diagnosis via CNV when testing sent concurrently with exome												4/19 (21%)
											*Diagnosis conferred due to strong phenotypic fit to identified variant
											**Diagnosis conferred after functional variant testing completed post-hoc

## Sheet: Outcomes
Supplementary Table 3: Post-collaboration Cohort (PostCC) Medical Management Changes
Patient	Genetic Diagnosis	Management Change	Details
91	MED12(NM_005120.3):c.1379T>C (p.Leu460Ser) / unknown inheritance / Likely Pathogenic	yes	optho and audiology evals pursued
92	CHD8(NM_001170629.2):c.4570+2T>C / unknown inheritance / Pathogenic	no	recommended familial testing for other affected family members, patient lost to follow up
93	PPP2R5D(NM_006245.4):c.1419T>G (p.Phe473Leu) / unknown inheritance / Likely Pathogenic	yes	skin cancer evaluation and referred to clinical trial for OPA
94	STS whole gene deletion / uknown inheritance / Pathogenic	yes	diagnosis did not change catatonia management
95	CAMTA1(NM_001349613.1):c.2T>G / (p.Met1Arg) /unknown inheritance / Likely Pathogenic	no	med changes suggested, though lost to follow up
96	DLL1(NM_005618.4):c.815G>A (p.Trp272Ter) / unknown inheritance / Pathogenic	yes	patient enrolled in genotype/phenotype reseach cohort
97	WDFY3(NM_014991.6):c.7915T>C (p.Tyr2639His)/ maternally inherited / Likely Pathogenic	yes	multiple family members diagnosed
98	WDFY3(NM_014991.6):c.7915T>C (p.Tyr2639His) / maternally inherited / Likely Pathogenic	yes	multiple family members diagnosed
99	arr15q11.2(22652330_23226254)x1 / VUS; arr 16p11.2(29595483_30215621)x1 / Likely Pathogenic	no	no clear changes identified on chart review
100	RBFOX1 deletions of exons 12-13 / not maternally inherited / Likely Pathogenic	yes	research studies identified
101	DEPDC5 c.4307_4310del / paternally inherited / Pathogenic	yes	mTORi initiated
102	arr 16p13.11(14910205_16525348)x3 / Likely Pathogenic	yes	mutliple family members identified, cardiac screening implemented
103	ATRX(NM_000489.6):c.4865C>T / (p.Ala1622Val)/ maternally inherited / Likely Pathogenic	yes	GI Eval, feeding plan changes
104	SHANK3 exon 22 deletion / de novo / Pathogenic	yes	patient received additional services, admission to group home, and disease specific registry enrollment
105	CAMK2B(NM_001220.5):c.328G>A (p.Glu110Lys) / not maternally inherted / Likely Pathogenic	yes	enrolled in international registry, precision medication list made available to providers
106	arr 8p23.1(8111027_11860230)x1 / Likely Pathogenic	no	cardiac screening recommendations made, patient lost to follow up
107	SMAD4(NM_005359.6):c.1486C>T (p.Arg496Cys) / unknown inheritance / Pathogenic	yes	targeted ACE/ARB medications recommended
108	AP2S1(NM_004069.6):c.44G>T (p.Arg15Leu) / not maternally inherited / Pathogenic	yes	calcitonin medication recommendations
109	PARD3B(NM_152526.6):c.2994G>A (p.Trp998Ter) / maternally inherited / Pathogenic	yes	multiple familly members diagnosed, disease specific resources and therapies provided to family, received extra autism services
110	BRSK2(NM_001256630.1):c.1988-1G>C / maternally inherited / Likely Pathogenic	yes	care transferred to larger academic institution to consider mTORi therapy
111	ZEB2(NM_014795.4):c.2761C>T (p.Arg921Ter) / unknown inheritance / Pathogenic	yes	thyroid screening, imaging surveillance
112	arr 16p13.11p12.3(14975292_16838689)x3 / Likely Pathogenic	yes	multiple family members evaluated, screened for aortopathy
113	GABRG2(NM_000816.3):c.1212C>A (p.Tyr404Ter) / unknown inheritance / Pathogenic	no	lost to follow up
114	TTR(NM_000371.4):c.424G>A (p.Val142Ile) / maternally inherited / Pathogenic	yes	echocardiogram, family members diagnosed and initiated on preventative meds for amyloidosis
115	SATB2(NM_001172517.1):c.1165C>T (p.Arg389Cys) / de novo / Pathogenic	yes	osteoperosis management, sibling diagnosed
116	NLGN4X(ENST00000381095.8):c.1946_1947del (p.His649LeufsTer2) / maternally inherited / Pathogenic	yes	recommended phenybutyrate, targeted hereditary cancer risk eval for family
117	GABRA2(NM_000807.4):c.839C>T (p.Pro280Leu) / de novo / Likely Pathogenic	yes	Medications seleted to target GABA (depakoate) with some improvements
118	SATB2(NM_001172517.1):c.169G>A (p.Gly57Ser) / de novo / Pathogenic	yes	osteoperosis management
119	KDM4C deletions of exons 1-3 LP / maternally inherited / Likely Pathogenic	yes	mitochondrial medication management
120	POLG(NM_001126131.2):c.1760C>T (p.Pro587Leu) / unknown inheritance / Pathogenic POLG(NM_001126131.2):c.752C>T (p.Thr251Ile) / unknown inheritance / Pathogenic	yes	mitochondrial medications recommended
121	DHTKD1(NM_018706.7):c.904C>T (p.Arg302Cys) / maternally inherited / VUS; DHTKD1(NM_018706.7):c.2185G>A (p.Gly729Arg) / paternally inherited / Pathogenic	yes	NAC initiated for secondary mito disorder, MRI identified focal dysplasia
122	WAC(NM_016628.5):c.451C>T (p.Arg151Ter) / unknown inheritance / Pathogenic	no	EMG/NCS recommended, patient relocated
123	SHANK3 NM_001080420.1:c.4051_4055dup, p.(Ser1354Argfs*50) / de novo / Pathogenic	yes	bipolar disorder identified and managed after diagnosis
124	NSD1(NM_022455.5):c.6205G>A (p.Val2069Ile) / inheritence unknown / Likely Pathogenic	yes	echo screening, enrolled in international registry, disease specific resources supportive to family
125	SMC1A(NM_006306.4):c.3568A>G (p.Lys1190Glu) / maternally inherited / Likely Pathogenic	yes	GERD and GI medication changes, family enrolled in patient registry and participating in research
126	LIN7B(NM_022165.3):c.517_533del (p.Tyr173GlyfsTer54) / inheritence unknown / Likely Pathogenic	yes	research studies identified
127	CMIP(NM_198390.2):c.1483G>A (p.Glu495Lys) / de novo / Pathogenic	yes	L-serine supplements initiated
128	DSCAM exon 4-33 deletion / unknown inheritance / VUS	yes	resveratrol supplementation initiated
129	NF1(NM_001042492.3):c.7870-9T>G / unknown inheritance / VUS	yes	MRI identified brain lesions, followed in disease specific clinic
130	ELP2(NM_001242875.3):c.1685C>A (p.Ala562Asp) / paternally and maternally inherited / VUS with some pathogenic evidence	yes	etiology of hyperglycemia identified and endocrine management of pituitiary insufficiency
131	NBEA(NM_015678.5):c.5983G>A (p.Glu1995Lys) / unknown inheriteance/ VUS with some pathogenic evidence	yes	research enrollment
132	MECP2(NM_004992.4):c.1030C>T (p.Arg344Trp) / unknown inheritance / Likely Benign	yes	patient enrolled in research study
133	ATRX(NM_000489.6):c.756G>C (p.Glu252Asp) / unknown inheritance / VUS	yes	GI Eval, feeding plan changes
134	SLC1A3(NM_004172.5):c.1496G>A (p.Arg499Gln) / unknown inheritance / Likely Benign	yes	Diamox initiated
135	SLC6A3(NM_001044.5):c.1067C>T (p.Thr356Met) / unknown inheritance / VUS with pathogenic evidence	yes	Dopamine pathway medications dosages changed
	Management changes made	39/44			0.886364
	Rare disease specific research enrollment				12
	Subsequent family members diagnosed with genetic syndrome				8
	Targeted medications specific to disease implemented				13
	GI Comorbities identified and feeding managment changed				3
	Follow up MRI identified brain abnormalities warranting neurologic interventions				2
	Osteoporosis screening initiated, candidate for bisphophonate infusion				2
	Cardiomyopathy/congenital heart disease risk identified, echocardiography screening implemented				5
	Endocrinopathy risk identified, thyroid, calcium and/or glucose screening implemented				3
	Received additional social services after syndrome diagnosis was made				2
